# Supplementary material for: Cooperative Oligomeric Peptide Combinations Enhance the Predicted Therapeutic Profile of SET-M33
Source: Antibiotics (Basel). 2026 Jun 9;15(6):591. doi: 10.3390/antibiotics15060591 (PMC13295434; doi:10.3390/antibiotics15060591)
Supplement: Supplementary file 1 [file antibiotics-15-00591-s001.zip]

Archive with 2 entries (2 files):
- supplementary data - cooperative.pdf
- Supplementary_Complete.xlsx
