# Supplementary material for: Cooperative Oligomeric Peptide Combinations Enhance the Predicted Therapeutic Profile of SET-M33
Source: Antibiotics (Basel). 2026 Jun 9;15(6):591. doi: 10.3390/antibiotics15060591 (PMC13295434; doi:10.3390/antibiotics15060591)
Supplement: Supplementary file 1 [file antibiotics-15-00591-s001.zip › Supplementary_Complete.xlsx]

## Sheet: MIC
Table S1.1 — Cationic scanning SET-M33: K/R substitutions. MIC (µg/mL).
Sequence	P. aeruginosa PAO-1	E. coli TG-1	K. pneumoniae ATCC	Notes
KKIRVRLSA	1.5	1.5	0.75	SET-M33 reference
RKIRVRLSA	1.5	1.5	6	N-terminal K→R
KKRRVRLSA	50	>50	N/A	I→R (IRVRL motif)
KKIRKRLSA	50	>50	N/A	V→R (IRVRL motif)
KKIRRRLSA	50	>50	N/A	L→R (IRVRL motif)
KKIRVRKSA	50	>50	N/A	L→K (IRVRL motif)
KKIRVRRSA	50	>50	N/A	L→R (IRVRL motif)
KKIRVRLKA	3	6	6	S→K
KKIRVRLRA	3	3	6	S→R
KKIRVRLSK	0.7	3	50	C-terminal A→K (terminal)
KKIRVRLSR	25	12	N/A	C-terminal A→R (terminal)
Table S1.2 — SET-M33 analogs: peripheral substitutions and physicochemical properties. MIC (µg/mL).
Sequence	P. aeruginosa PAO-1	E. coli TG-1	K. pneumoniae ATCC	Aliphatic Index	GRAVY Score	Net Charge
KKIRVRLSA	1.5	1.5	0.75	130	0.62	4
KKIRVRLVA	12	6	6	162.22	0.69	4
KKIRVRLKA	3	6	6	130	0.66	5
KKIRVRLRA	1.5	3	6	130	0.69	5
KKIRVRLKLK	6	1.5	3	146	0.72	6
KKIRVRLLA	12	12	12	173.33	0.71	4
KKIRVRLSI	50	50	25	162.22	0.7	4
Table S1.3 — Oligomeric variants of SET-M33/L8: MIC against E. coli TG-1.
Peptide	Oligomeric State	Sequence	MIC (µg/mL)	MIC (µM)
L33	Linear	KKIRVRLSA	3	3
L8	Linear	KKIRVRLVA	3	3
DIM-33	Dimer	KKIRVRLSA	0.75	0.75
SET-M33	Tetramer	KKIRVRLSA	0.35	0.35
SET-M8	Tetramer	KKIRVRLVA	6	6
MIC in µg/mL unless noted. >50 = no inhibition. N/A = not determined. GRAVY = Kyte–Doolittle. µM values assume MW ≈ 1,000 Da for monomeric forms.

## Sheet: FIC
Checkerboard 1 — SET-M33 × L33 (OD570, E. coli TG-1)
	L33 only	3	1.5	0.75	0.375	0.1875	0.09375	0.046875
SET-M33 only	0.679	0.067	0.063	0.043	0.078	0.398	0.612	0.606		MIC SET-M33		0.75
6	0.044	0.074	0.056	0.043	0.041	0.041	0.041	0.04		MIC L33		3
3	0.044	0.075	0.066	0.042	0.041	0.041	0.044	0.044
1.5	0.366	0.071	0.06	0.042	0.047	0.042	0.3	0.378		FIC	0.75
0.75	0.372	0.074	0.054	0.043	0.044	0.382	0.318	0.316		FIC	0.5625
0.375	0.452	0.106	0.055	0.05	0.042	0.344	0.369	0.395
0.1875	0.535	0.073	0.05	0.044	0.045	0.36	0.437	0.448
Checkerboard 2 — SET-M33 × L8 (OD570, E. coli TG-1)
	L8 only	3	1.5	0.75	0.375	0.1875	0.09375	0.046875
SET-M33 only	0.639	0.069	0.052	0.043	0.042	0.306	0.562	0.617		MIC SET-M33		0.375
6	0.044	0.096	0.068	0.049	0.046	0.043	0.05	0.048		MIC L8		3
3	0.044	0.101	0.059	0.042	0.045	0.041	0.042	0.053
1.5	0.353	0.083	0.053	0.046	0.043	0.041	0.142	0.318		FIC	1
0.75	0.378	0.071	0.053	0.044	0.051	0.407	0.365	0.368
0.375	0.439	0.069	0.055	0.077	0.055	0.385	0.392	0.44
0.1875	0.464	0.074	0.052	0.045	0.127	0.373	0.45	0.512
Green = inhibition (OD570 ≤ 0.1) | Orange = growth (OD570 > 0.1)
Checkerboard 3 — SET-M33 × DIM-33 (OD570, E. coli TG-1)
	SET-M33 only	3	1.5	0.75	0.375	0.1875	0.09375	0.046875
DIM-33 only	0.651	0.061	0.049	0.065	0.097	0.418	0.543	0.512		MIC SET-M33		0.375
1.5	0.048	0.071	0.057	0.044	0.047	0.044	0.044	0.042		MIC DIM-33		1.5
0.75	0.055	0.097	0.092	0.05	0.042	0.046	0.043	0.113
0.375	0.059	0.084	0.066	0.05	0.048	0.043	0.043	0.077		FIC	0.75
0.1875	0.47	0.075	0.054	0.045	0.046	0.058	0.364	0.388		FIC	0.625
0.09375	0.558	0.074	0.058	0.045	0.047	0.341	0.404	0.455
0.046875	0.672	0.071	0.056	0.045	0.043	0.401	0.506	0.679
Checkerboard 4 — SET-M33 × DIM-33 × L33 triple (OD570, E. coli TG-1) [DIM-33 series; L33 at equimolar ratio with DIM-33]
	L33 only	3	1.5	0.75	0.375	0.1875	0.09375	0.046875	DIM-33 only			MIC SET-M33		0.75
SET-M33 only	0.635	0.059	0.053	0.049	0.265	0.474	0.599	0.629	0.748	3		MIC DIM-33		0.75
6	0.047	0.057	0.055	0.052	0.063	0.044	0.046	0.048	0.053	1.5		MIC L33		6
3	0.18	0.056	0.057	0.046	0.048	0.043	0.046	0.05	0.051	0.75
1.5	0.371	0.06	0.054	0.047	0.097	0.046	0.072	0.133	0.455	0.375		FIC		1
0.75	0.475	0.059	0.052	0.047	0.095	0.179	0.379	0.428	0.521	0.1875
0.375	0.511	0.065	0.059	0.048	0.271	0.417	0.467	0.451	0.612	0.09375
0.1875	0.45	0.068	0.058	0.053	0.047	0.395	0.44	0.494	0.678	0.046875
Checkerboard 5 — SET-M33 × DIM-33 × L8 triple (OD570, E. coli TG-1) [DIM-33 series; L8 at equimolar ratio with DIM-33]
	Growth ctrl (no peptide)	3	1.5	0.75	0.375	0.1875	0.09375	0.046875	ctrl rep 1			MIC SET-M33		0.75
12	0.688	0.061	0.049	0.048	0.351	0.483	0.622	0.678	0.786	3		MIC DIM-33		1.5
6	0.045	0.066	0.054	0.044	0.044	0.043	0.043	0.047	0.044	1.5		MIC L8		6
3	0.216	0.071	0.057	0.044	0.047	0.043	0.044	0.044	0.086	0.75
1.5	0.411	0.067	0.055	0.044	0.045	0.045	0.128	0.048	0.378	0.375		FIC		0.5625
0.75	0.516	0.065	0.05	0.044	0.067	0.206	0.344	0.462	0.521	0.1875		FIC		0.5625
0.375	0.508	0.06	0.052	0.065	0.189	0.38	0.458	0.449	0.667	0.09375
0.1875	0.487	0.066	0.051	0.049	0.05	0.415	0.479	0.556	0.721	0.046875

## Sheet: Toxicity
Table S3.1 — Cell viability (% untreated control) of SET-M33 oligomeric variants against RAW 264.7 macrophages (24 h, MTT). n = 3.
SET-M33 | CC50 = 5.7 µM
Replicate \ Conc. (µM)	200	100	50	25	12.5	6.25	3.12	1.56	0.78
Replicate 1	14.79	15.19	13.39	14.49	17.79	44.97	97.24	89.64	88.94
Replicate 2	14.69	13.59	14.29	14.39	17.89	48.07	104.63	96.74	93.34
Replicate 3	14.89	14.09	15.29	13.39	17.39	44.67	105.33	104.93	97.44
Mean	14.79	14.29	14.3233	14.09	17.69	45.9033	102.4	97.1033	93.24
SD	0.1	0.818535	0.950438	0.608276	0.264575	1.88237	4.48238	7.65147	4.25088
DIM-33 | CC50 = 33.5 µM
Replicate \ Conc. (µM)	400	200	100	50	25	12.5	6.25	3.12	1.56
Replicate 1	12.63	15.14	23.56	36	74.3	97.76	99.67	102.97	96.76
Replicate 2	13.24	13.64	23.76	37.2	75.2	105.28	108.39	109.99	101.97
Replicate 3	14.34	14.24	23.96	38.3	77.01	102.57	107.19	106.38	100.27
Mean	13.4033	14.34	23.76	37.1667	75.5033	101.87	105.083	106.447	99.6667
SD	0.866622	0.754983	0.2	1.15036	1.38023	3.80856	4.72632	3.51047	2.65688
L-33 | CC50 = 801 µM
Replicate \ Conc. (µM)	800	400	200	100	50	25	12.5	6.25	3.12
Replicate 1	50.95	98.39	102.67	103.22	107.06	104.43	96.41	92.46	100.48
Replicate 2	53.7	105.2	112.01	105.09	109.15	105.31	101.02	106.3	98.61
Replicate 3	52.27	110.36	117.06	104.65	111.02	106.3	106.41	106.19	99.71
Mean	52.3067	104.65	110.58	104.32	109.077	105.347	101.28	101.65	99.6
SD	1.37537	6.00392	7.3008	0.977701	1.98102	0.935539	5.00507	7.95896	0.93984
L-8 | CC50 = 508 µM
Replicate \ Conc. (µM)	800	400	200	100	50	25	12.5	6.25	3.12
Replicate 1	23.07	85.44	115.12	111.65	112.21	101.57	106.83	104.48	99.89
Replicate 2	22.73	85.78	109.74	111.87	112.88	109.18	103.25	106.61	103.25
Replicate 3	22.17	82.75	109.18	103.81	101.9	102.58	102.69	104.14	100.45
Mean	22.6567	84.6567	111.347	109.11	108.997	104.443	104.257	105.077	101.197
SD	0.454459	1.65995	3.27978	4.59125	6.15502	4.13304	2.24609	1.33874	1.80015
Table S3.2 — CC50 of SET-M33 analogs (aliphatic-index series) vs. RAW 264.7 macrophages (24 h, MTT, Hill 4PL fit).
Analog	Sequence (monomer branch)	Oligomeric State	Aliphatic Index	Net Charge	CC50 (µM)	Relative toxicity vs. SET-M33
Analog 1	KKRVRLSA	Tetramer	97	+4	20	0.4
Analog 2	KKIRVRLSK	Tetramer	119	+5	14	0.57
Analog 3 (SET-M33)	KKIRVRLSA	Tetramer	130	+4	8	1
Analog 4	KKIRVRLKLK	Tetramer	146	+6	5.5	1.45
Analog 5	KKIRVRLSI	Tetramer	162	+4	3	2.67
CC50 = 50% viability reduction. Relative toxicity = CC50(SET-M33)/CC50(analog); >1 means more cytotoxic than reference. All analogs are tetrameric (MAP core). Pearson r = −0.99 (p = 0.002) between aliphatic index and log10(CC50).
Table — Cell viability (OD 570 nm) of peptide analogs against RAW 264.7 macrophages (24 h, MTT, Hill 4PL fit).
Pep1
Replicate \ Conc. (µM)	50	20	8	3.2	1.28	0.512	0.2	0.08	CTR	CTR
Replicate 1	1.307	1.243	1.55	1.595	1.507	1.571	1.51	1.167	1.043	1.434
Replicate 2	1.361	1.857	1.715	1.11	1.632	1.568	1.659	1.611	1.201	1.555
Replicate 3	1.493	1.445	1.437	1.206	1.201	1.01	1.327	1.42	1.327	1.787
Replicate 4	1.645	2.042	1.977	1.4	1.626	1.497	1.748	1.461	1.478	1.862
Mean	1.4515	1.64675	1.66975	1.32775	1.4915	1.4115	1.561	1.41475	1.26225	1.6595
SD	0.150814	0.367035	0.234494	0.215159	0.20204	0.269843	0.184328	0.184446	0.184899	0.199193
Pep2
Replicate \ Conc. (µM)	50	20	8	3.2	1.28	0.512	0.2	0.08	CTR	CTR
Replicate 1	0.682	2.604	2.384	2.264	2.234	2.233	1.807	2.042	2.088	2.359
Replicate 2	0.712	2.219	2.149	2.089	2.389	1.943	1.915	1.893	1.996	1.822
Replicate 3	0.812	2.33	2.155	2.13	2.256	1.868	1.485	1.676	1.677	1.871
Replicate 4	0.667	2.289	2.236	2.263	2.347	1.96	2.189	1.827	1.681	1.978
Mean	0.71825	2.3605	2.231	2.1865	2.3065	2.001	1.849	1.8595	1.8605	2.0075
SD	0.0652399	0.168678	0.109444	0.0904747	0.0736048	0.159748	0.291099	0.15183	0.212923	0.243218
Pep3
Replicate \ Conc. (µM)	50	20	8	3.2	1.28	0.512	0.2	0.08	CTR	CTR
Replicate 1	1.995	3.187	4.488	4.288	4.526	4.612	3.209	4.204	4.452	4.964
Replicate 2	1.942	3.45	4.337	4.664	4.187	4.205	4.453	3.74	6	4.243
Replicate 3	1.694	3.175	4.152	4.453	4.245	4.612	6	4.788	5.265	4.72
Replicate 4	1.468	3.18	4.062	3.965	4.336	4.567	4.566	4.663	4.524	4.419
Mean	1.77475	3.248	4.25975	4.3425	4.3235	4.499	4.557	4.34875	5.06025	4.5865
SD	0.242967	0.134757	0.190421	0.294985	0.148276	0.197145	1.14167	0.477222	0.726311	0.319571
Pep4
Replicate \ Conc. (µM)	50	20	8	3.2	1.28	0.512	0.2	0.08	CTR	CTR
Replicate 1	0.12	0.402	2.839	3.107	2.647	2.965	2.977	2.927	2.63	2.265
Replicate 2	0.12	0.459	2.811	3.048	2.394	2.286	2.763	2.694	2.346	2.399
Replicate 3	0.123	0.411	2.556	2.941	2.639	2.619	2.33	2.591	2.551	2.098
Replicate 4	0.128	0.385	2.633	2.668	2.854	2.368	2.652	2.471	2.257	2.185
Mean	0.12275	0.41425	2.70975	2.941	2.6335	2.5595	2.6805	2.67075	2.446	2.23675
SD	0.00377492	0.0317214	0.137218	0.194537	0.188143	0.305202	0.269803	0.193619	0.173783	0.127871
Pep5
Replicate \ Conc. (µM)	50	20	8	3.2	1.28	0.512	0.2	0.08	CTR	CTR
Replicate 1	1.584	3.384	3.358	3.294	2.755	3.478	3.402	3.372	3.437	3.467
Replicate 2	0.959	3.331	3.266	3.206	2.727	3.208	3.533	3.478	3.381	3.211
Replicate 3	1.258	3.405	3.226	3.326	2.958	3.509	3.685	3.595	3.667	3.997
Replicate 4	1.511	3	3.262	3.384	2.95	3.326	3.55	3.721	3.814	3.46
Mean	1.328	3.28	3.278	3.3025	2.8475	3.38025	3.5425	3.5415	3.57475	3.53375
SD	0.282893	0.189246	0.056285	0.0743393	0.123549	0.139934	0.115748	0.150383	0.201878	0.33099

## Sheet: MD Simulations
Table S4. All-atom MD simulation parameters and quantitative outcomes
System	Oligomeric State	Biased Insertion Replicas	Production Time	Umbrella Sampling	Umbrella Range	Windows	PMF Minimum	Final Δz Peptide–Membrane	Tilt Angle	RMSD Plateau	SASA Change (Å²/residue)	Mean Peptide– Lipid H-bonds	Cardiolipin Enrichment vs. POPG	Cardiolipin Enrichment vs. POPE	QC Status	Notes
L33	Linear monomer	4	300 ns	Yes	1.2–3.5 nm	24	2.67 nm	1.80 ± 0.26 nm	63.4 ± 4.5°	2.52 ± 0.17 Å	−5.2 ± 6.5	Not specified	1.83 ± 1.10	1.23 ± 0.48	Passed	Local PMF barriers observed around the interfacial region.
L8	Linear monomer	4	300 ns	Yes	1.0–3.2 nm	23	2.52 nm	1.65 ± 0.35 nm	79.6 ± 9.9°	3.84 ± 0.25 Å	−10.6 ± 6.2	Not specified	0.98 ± 0.54	1.20 ± 0.82	Passed	Deepest insertion profile and broad PMF minimum.
DIM-33	Dimer	4	300 ns	Yes	1.5–2.5 nm	11	2.61 nm	2.10 ± 0.22 nm	88.3 ± 14.0°	4.63 ± 0.92 Å	−10.8 ± 34.6	19.41 ± 1.40	1.45 ± 0.44	2.13 ± 0.78	Passed	More interfacial engagement and broader conformational adaptation.
SET-M33	Tetramer	4	300 ns	No, qualitative only	Not applicable	Not applicable	Not applicable	Excluded	Excluded	Excluded	Excluded	Excluded	Excluded	Excluded	Excluded from quantitative analysis	Periodic-image contacts detected due to molecular size relative to the simulation box.
Δz = peptide–membrane center-of-mass distance along Z-axis (mean ± SD, n = 4 replicas). Tilt angle: N-to-C vs. membrane normal. RMSD relative to initial structure. SASA normalized per residue. H-bonds: donor–acceptor ≤ 3.5 Å, angle ≥ 150°. Cardiolipin enrichment relative to POPG or POPE contacts, normalized by lipid species abundance. SET-M33 excluded from quantitative analysis due to periodic-im…
